# Supplementary material for: Thirty-Days versus Longer Duration of Dual Antiplatelet Treatment after Percutaneous Coronary Interventions with Newer Drug-Eluting Stents: A Systematic Review and Meta-Analysis
Source: Life (Basel). 2023 Feb 28;13(3):666. doi: 10.3390/life13030666 (PMC10056726; doi:10.3390/life13030666)
Supplement: Supplementary file 1 [file life-13-00666-s001.zip]

Archive with 2 entries (2 files):
- PRISMA-P-checklist.pdf
- Supplementary Material for 30.pdf
